# Supplementary material for: Bonobos assign meaning to food calls based on caller food preferences
Source: PLoS One. 2022 Jun 15;17(6):e0267574. doi: 10.1371/journal.pone.0267574 (PMC9200338; doi:10.1371/journal.pone.0267574)
Supplement: S1 Data — (CSV) [file pone.0267574.s019.csv]

	playbackID	individual	condition	location	demoexposure	explore	tottime	looktime
1	1	NK	EXP	BLUE	1	1	64	4
2	1	NK	EXP	PINK	1	1	100	3
3	1	UL	EXP	BLUE	0	0	0	0
4	1	UL	EXP	PINK	0	1	96	2
5	1	KI	EXP	BLUE	1	0	0	0
6	1	KI	EXP	PINK	1	1	27	8
7	2	KH	EXP	BLUE	1	0	0	0
8	2	KH	EXP	PINK	1	0	362	12
9	3	UL	EXP	BLUE	0	0	0	0
10	3	UL	EXP	PINK	0	0	479	10
11	3	NK	EXP	BLUE	0	1	136	6
12	3	NK	EXP	PINK	0	0	0	0
13	3	LO	EXP	BLUE	1	1	2	0
14	3	LO	EXP	PINK	1	1	433	3
15	3	KH	EXP	BLUE	1	0	0	0
16	3	KH	EXP	PINK	1	1	92	1
17	3	LY	EXP	BLUE	0	0	0	0
18	3	LY	EXP	PINK	0	0	141	5
19	3	KI	EXP	BLUE	0	0	0	0
20	3	KI	EXP	PINK	0	1	101	7
21	4	DV	EXP	BLUE	1	0	0	0
22	4	DV	EXP	PINK	1	0	104	0
23	4	UL	EXP	BLUE	0	0	0	0
24	4	UL	EXP	PINK	0	0	657	3
25	4	LO	EXP	BLUE	1	0	4	0
26	4	LO	EXP	PINK	1	1	65	7
27	4	UK	EXP	BLUE	0	0	0	0
28	4	UK	EXP	PINK	0	0	372	16
29	4	KI	EXP	BLUE	0	1	965	97
30	4	KI	EXP	PINK	0	0	0	0
31	4	LNG	EXP	BLUE	1	1	31	2
32	4	LNG	EXP	PINK	1	0	0	0
33	4	LY	EXP	BLUE	0	0	0	0
34	4	LY	EXP	PINK	0	1	163	0
35	6	DNL	EXP	BLUE	0	0	0	0
36	6	DNL	EXP	PINK	0	1	131	24
37	6	NK	EXP	BLUE	1	1	1	0
38	6	NK	EXP	PINK	1	0	0	0
39	6	LO	EXP	BLUE	1	0	0	0
40	6	LO	EXP	PINK	1	1	441	10
41	6	UL	EXP	BLUE	0	0	0	0
42	6	UL	EXP	PINK	0	1	539	24
43	6	LY	EXP	BLUE	0	0	0	0
44	6	LY	EXP	PINK	0	1	54	1
45	6	KH	EXP	BLUE	1	0	0	0
46	6	KH	EXP	PINK	1	1	133	33
47	6	KI	EXP	BLUE	0	0	0	0
48	6	KI	EXP	PINK	0	0	67	34
49	7	UL	EXP	BLUE	0	0	0	0
50	7	UL	EXP	PINK	0	0	214	11
51	7	DV	EXP	BLUE	1	1	242	47
52	7	DV	EXP	PINK	1	0	0	0
53	7	LO	EXP	BLUE	1	0	0	0
54	7	LO	EXP	PINK	1	0	78	0
55	7	NK	EXP	BLUE	1	1	17	2
56	7	NK	EXP	PINK	1	0	0	0
57	7	DNL	EXP	BLUE	0	1	484	95
58	7	DNL	EXP	PINK	0	0	8	3
59	5	LO	CTR	BLUE	1	1	434	0
60	5	LO	CTR	PINK	1	0	7	0
61	5	UL	CTR	BLUE	1	0	508	10
62	5	UL	CTR	PINK	1	1	201	2
63	5	UK	CTR	BLUE	0	0	0	0
64	5	UK	CTR	PINK	0	0	818	34
65	5	DV	CTR	BLUE	1	1	440	61
66	5	DV	CTR	PINK	1	0	0	0
67	5	LY	CTR	BLUE	0	0	674	101
68	5	LY	CTR	PINK	0	1	26	5
69	5	KH	CTR	BLUE	1	1	2	0
70	5	KH	CTR	PINK	1	1	140	47
71	5	NK	CTR	BLUE	1	1	55	12
72	5	NK	CTR	PINK	1	1	89	5
73	5	KI	CTR	BLUE	0	0	0	0
74	5	KI	CTR	PINK	0	1	137	64
75	8	DNL	CTR	BLUE	0	1	507	25
76	8	DNL	CTR	PINK	0	1	77	9
77	8	UL	CTR	BLUE	0	0	0	0
78	8	UL	CTR	PINK	0	1	227	3
79	8	LY	CTR	BLUE	0	0	0	0
80	8	LY	CTR	PINK	0	0	23	8
81	9	DV	CTR	BLUE	1	0	0	0
82	9	DV	CTR	PINK	1	1	474	31
83	9	LY	CTR	BLUE	0	0	0	0
84	9	LY	CTR	PINK	0	1	64	12
85	9	KH	CTR	BLUE	1	1	37	10
86	9	KH	CTR	PINK	1	1	137	67
87	9	LO	CTR	BLUE	1	0	0	0
88	9	LO	CTR	PINK	1	0	2	0
89	9	NK	CTR	BLUE	0	0	0	0
90	9	NK	CTR	PINK	0	0	6	2
91	10	DNL	CTR	BLUE	1	1	313	125
92	10	DNL	CTR	PINK	1	0	52	29
93	10	KI	CTR	BLUE	0	1	753	127
94	10	KI	CTR	PINK	0	0	0	0
95	10	UL	CTR	BLUE	1	0	0	0
96	10	UL	CTR	PINK	1	1	140	1
97	10	KH	CTR	BLUE	1	0	0	0
98	10	KH	CTR	PINK	1	0	54	6
99	11	DNL	CTR	BLUE	1	0	755	283
100	11	DNL	CTR	PINK	1	0	532	150
101	11	KH	CTR	BLUE	1	1	39	14
102	11	KH	CTR	PINK	1	1	25	2
103	11	LY	CTR	BLUE	0	0	0	0
104	11	LY	CTR	PINK	0	0	94	42
105	11	KI	CTR	BLUE	0	1	195	37
106	11	KI	CTR	PINK	0	1	88	24
107	12	NK	CTR	BLUE	1	0	0	0
108	12	NK	CTR	PINK	1	0	41	5
109	12	LY	CTR	BLUE	0	0	0	0
110	12	LY	CTR	PINK	0	1	48	10
111	12	KI	CTR	BLUE	0	0	16	7
112	12	KI	CTR	PINK	0	0	103	12
113	12	DNL	CTR	BLUE	1	0	0	0
114	12	DNL	CTR	PINK	1	1	457	324
