# Supplementary material for: Bonobos assign meaning to food calls based on caller food preferences
Source: PLoS One. 2022 Jun 15;17(6):e0267574. doi: 10.1371/journal.pone.0267574 (PMC9200338; doi:10.1371/journal.pone.0267574)
Supplement: S2 File — (GZ) [file pone.0267574.s021.gz]

Archive with 18 entries (13 files):
- shorlandetal/DESCRIPTION
- shorlandetal/NAMESPACE
- shorlandetal/R
- shorlandetal/R/bonoboapp.R
- shorlandetal/R/plotdescr1.R
- shorlandetal/R/plotdescr2.R
- shorlandetal/README.md
- shorlandetal/data
- shorlandetal/data/dataset.RData
- shorlandetal/inst
- shorlandetal/inst/shinybonobos-app
- shorlandetal/inst/shinybonobos-app/app.R
- shorlandetal/inst/shinybonobos-app/infosheet.Rmd
- shorlandetal/man
- shorlandetal/man/bonobos.Rd
- shorlandetal/man/plotdescr1.Rd
- shorlandetal/man/plotdescr2.Rd
- shorlandetal/man/shinybonobos.Rd
