# Supplementary material for: Bonobos assign meaning to food calls based on caller food preferences
Source: PLoS One. 2022 Jun 15;17(6):e0267574. doi: 10.1371/journal.pone.0267574 (PMC9200338; doi:10.1371/journal.pone.0267574)
Supplement: S2 File — (GZ) [file pone.0267574.s021.gz › shorlandetal/DESCRIPTION]

Package: shorlandetal
Type: Package
Title: Interactive results for Shorland et al.
Version: 1.0.1
Author: Christof Neumann
Maintainer: Christof Neumann <christofneumann1@gmail.com>
Description: Interactive results and data for Shorland et al. (Bonobos assign meaning to food calls based on the caller's food preferences).
License: GPL-3
Encoding: UTF-8
LazyData: true
Depends: R (>= 3.3.0), shiny (>= 1.0), lme4 (>= 1.1.13), effects (>=
        3.0)
Date: 2022-03-28
RoxygenNote: 7.1.1
Roxygen: list(old_usage = TRUE)
NeedsCompilation: no
Packaged: 2022-03-28 12:45:11 UTC; christofneumann
