# Supplementary material for: Bonobos assign meaning to food calls based on caller food preferences
Source: PLoS One. 2022 Jun 15;17(6):e0267574. doi: 10.1371/journal.pone.0267574 (PMC9200338; doi:10.1371/journal.pone.0267574)
Supplement: S2 File — (GZ) [file pone.0267574.s021.gz › shorlandetal/NAMESPACE]

# Generated by roxygen2: do not edit by hand

export(bonobos)
export(plotdescr1)
export(plotdescr2)
import(effects)
import(lme4)
import(shiny)
importFrom(grDevices,grey)
importFrom(grDevices,rgb)
importFrom(graphics,axis)
importFrom(graphics,box)
importFrom(graphics,legend)
importFrom(graphics,mtext)
importFrom(graphics,points)
importFrom(graphics,rect)
importFrom(graphics,segments)
importFrom(graphics,text)
importFrom(stats,aggregate)
importFrom(stats,fivenum)
importFrom(stats,runif)
importFrom(stats,wilcox.test)
