# Supplementary material for: Bonobos assign meaning to food calls based on caller food preferences
Source: PLoS One. 2022 Jun 15;17(6):e0267574. doi: 10.1371/journal.pone.0267574 (PMC9200338; doi:10.1371/journal.pone.0267574)
Supplement: S2 File — (GZ) [file pone.0267574.s021.gz › shorlandetal/R/bonoboapp.R]

#' interactive results for Shoreland et al
#'
#' @param launchinbrowser logical, should the app start in your default browser (by default \code{TRUE})
#'
#' @return launches a \code{shiny} app
#' @export
#' @author Christof Neumann
#' @references Shorland, Genty, Neumann, Guéry, Zuberbühler
#' @importFrom stats fivenum runif
#' @import shiny
#' @import lme4
#' @import effects
#'
#' @examples
#' \dontrun{
#' bonobos()
#' }
bonobos <- function(launchinbrowser = TRUE) {
  appDir <- system.file("shinybonobos-app", package = "shorlandetal")
  if (appDir == "") {
    stop("Could not find app directory. Try re-installing `shorlandetal`.", call. = FALSE)
  }
  shiny::runApp(appDir, display.mode = "normal", launch.browser = launchinbrowser)
}
