# Supplementary material for: Bonobos assign meaning to food calls based on caller food preferences
Source: PLoS One. 2022 Jun 15;17(6):e0267574. doi: 10.1371/journal.pone.0267574 (PMC9200338; doi:10.1371/journal.pone.0267574)
Supplement: S2 File — (GZ) [file pone.0267574.s021.gz › shorlandetal/R/plotdescr1.R]

#' plot descriptives
#'
#' @param plotdata a data frame with the experimental data
#' @param what character, either \code{"peer"} or \code{"probe"}
#' @param IDlabels logical, should points/circles be replaced by ID labels
#' @param addlineswithin logical, should the individuals within a condition be connected by a line
#'
#' @return a plot
#' @importFrom grDevices grey rgb
#' @importFrom graphics points segments text
#' @export
#'

plotdescr1 <- function(plotdata, what = "peer", IDlabels = FALSE, addlineswithin = FALSE) {
  # remove unused levels
  plotdata <- droplevels(plotdata)

  # get column name and label for y-axis
  if(what == "peer") {
    CN <- "peerN"
    plotlabel <- "peer"
  }
  if(what == "probe") {
    CN <- "probeN"
    plotlabel <- "probe"
  }

  # remove LNG because not considered in the control condition
  plotdata <- plotdata[plotdata$individual != "LNG", ]


  # average per individual, condition and location over trials
  pdata <- aggregate(plotdata[, CN],
                     by = list(individual = plotdata$individual,
                               condition = plotdata$condition,
                               location = plotdata$location),
                     mean)
  # aggregate over individuals
  pd <- aggregate(pdata$x,
                  by = list(condition = pdata$condition,
                            location = pdata$location),
                  function(X) fivenum(X)[2:4])

  # add jitter for separation along x-axis and coloring
  set.seed(1234)
  pdata$xloc <- c(0.75, 0.25)[pdata$condition]
  pdata$xloc <- pdata$xloc + c(-0.05, 0.05)[pdata$location]
  pdata$xcol <- c(rgb(0, 0, 1, alpha = 0.5), rgb(238/255, 18/255, 137/255, alpha = 0.5))[pdata$location]
  pdata$xloc <- pdata$xloc + runif(nrow(pdata), -0.02, 0.02)
  pd$xloc <- c(0.75, 0.25)[pd$condition]
  pd$xloc <- pd$xloc + c(-0.1, 0.1)[pd$location]
  pd$xcol <- c(rgb(0, 0, 1, alpha = 0.5), rgb(238/255, 18/255, 137/255, alpha = 0.5))[pd$location]

  # set up plot
  plot(0, 0, type = "n", xlim = c(0, 1), ylim = c(0, 3),
       xlab = "condition", ylab = plotlabel, axes = FALSE)
  axis(1, at = c(0.25, 0.75), labels = c("test", "control"), tcl = 0, lwd = NA)
  axis(2, las = 1, at = 0:3)

  # add connectiing lines
  if(addlineswithin) {
    # i = levels(pdata$individual)[1] # for testing
    for(i in levels(pdata$individual)) {
      temp <- pdata[pdata$individual == i & pdata$condition =="EXP", ]
      if(nrow(temp) == 2) {
        segments(temp$xloc[1], temp$x[1], temp$xloc[2], temp$x[2],
                 col = grey(0.5, 0.5), lwd = 0.7)
      }
      temp <- pdata[pdata$individual == i & pdata$condition =="CTR", ]
      if(nrow(temp) == 2) {
        segments(temp$xloc[1], temp$x[1], temp$xloc[2], temp$x[2],
                 col = grey(0.5, 0.5), lwd = 0.7)
      }
    }
  }

  # add raw data
  if(!IDlabels) {
    points(pdata$xloc, pdata$x, pch = 16, col = pdata$xcol)
  }
  if(IDlabels) {
    text(pdata$xloc, pdata$x, labels = pdata$individual,
         col = pdata$xcol, cex = 0.8, adj = c(0.5, 0.5))
  }


  box()
  # add median + quartiles
  points(pd$xloc, pd$x[, 2], pch = 15, col = substr(pd$xcol, 1, 7))
  segments(pd$xloc, pd$x[, 1], pd$xloc, pd$x[, 3], col = substr(pd$xcol, 1, 7))

  # add legend
  legend("topright", legend = c("blue", "pink"), lwd = 2, pch = c(15, 16),
         col = c("blue", "deeppink2"), bty = "n")

}
