# Supplementary material for: Bonobos assign meaning to food calls based on caller food preferences
Source: PLoS One. 2022 Jun 15;17(6):e0267574. doi: 10.1371/journal.pone.0267574 (PMC9200338; doi:10.1371/journal.pone.0267574)
Supplement: S2 File — (GZ) [file pone.0267574.s021.gz › shorlandetal/R/plotdescr2.R]

#' plot descriptives2
#'
#' @param plotdata a data frame with the experimental data
#' @param what character, either \code{"peer"} or \code{"probe"}
#'
#' @return a plot
#' @importFrom graphics legend axis rect box mtext
#' @importFrom stats aggregate wilcox.test
#' @export
#'
plotdescr2 <- function(plotdata, what = "peer") {
  # remove unused levels
  plotdata <- droplevels(plotdata)

  # get column name and label for y-axis
  if(what == "peer") {
    CN <- "peerN"
    plotlabel <- "peer"
  }
  if(what == "probe") {
    CN <- "probeN"
    plotlabel <- "probe"
  }

  # remove LNG because not considered in the control condition
  plotdata <- plotdata[plotdata$individual != "LNG", ]

  # aggregate data
  pdata <- droplevels(aggregate(plotdata[, CN],
                                by = list(individual = plotdata$individual,
                                          condition = plotdata$condition,
                                          location = plotdata$location),
                                mean))

  n <- nlevels(pdata$individual)
  res <- matrix(ncol = 2, nrow = n)
  colnames(res) <- c("exp", "ctrl")
  i = 1
  for(i in 1:n) {
    temp <- pdata[pdata$individual == levels(pdata$individual)[i], ]
    condE <- temp[temp$condition == "EXP", ]
    if(nrow(condE) == 2) {
      res[i, 1] <- condE$x[condE$location == "BLUE"] - condE$x[condE$location == "PINK"]
    }
    rm(condE)
    condC <- temp[temp$condition == "CTR", ]
    if(nrow(condC) == 2) {
      res[i, 2] <- condC$x[condC$location == "BLUE"] - condC$x[condC$location == "PINK"]
    }
    rm(condC)
    rm(temp)
  }
  res <- data.frame(res)
  res$ID <- as.factor(levels(pdata$individual))
  # if("LNG" %in% levels(res$ID)) res <- droplevels(subset(res, res$ID != "LNG"))
  n <- nlevels(res$ID)
  res$xloc1 <- (1:n) - 0.3
  res$xloc2 <- (1:n)
  res$xloc3 <- (1:n) + 0.3
  res$null <- 0
  # define colors
  MYCOLS <- c(rgb(0, 0, 1), rgb(238/255, 18/255, 137/255))
  res$colexp <- MYCOLS[c(sign(res$exp) < 0) + 1]
  res$colctrl <- MYCOLS[c(sign(res$ctrl) < 0) + 1]
  plot(0, 0, type = "n", xlim = c(0.5, n + 0.5), ylim = c(0, 3), yaxs = "i",
       axes = FALSE, xlab = "subject ID", ylab = plotlabel)

  rect(xleft = res$xloc1, ybottom = res$null, xright = res$xloc2, ytop = abs(res$exp),
       col = res$colexp, border = res$colexp)
  rect(xleft = res$xloc2, ybottom = res$null, xright = res$xloc3, ytop = abs(res$ctrl),
       border = res$colctrl)
  axis(1, at = 1:n, levels(res$ID), tcl = 0)
  axis(2, las = 1, at = 0:3)
  box()

  # legend
  legend(x = 0.5, y = 3, legend = c("test", "control"), title = "condition",
         ncol = 2, xjust = 0, yjust = 1, xpd = TRUE, pch = 22, col = c("black"),
         pt.bg = c("black", NA), cex = 0.7, bg = NA, y.intersp = 0.8, bty = "n")
  legend(x = n + 0.5, y = 3, title = "bias towards",  legend = c("blue", "pink"),
         ncol = 2, xjust = 1, yjust = 1, xpd = TRUE, pch = 22, col = NA,
         pt.bg = MYCOLS, cex = 0.7, bg = NA, y.intersp = 0.8, bty = "n")

  res <- res[abs(res$exp) != abs(res$ctrl), ]
  testres <- wilcox.test(abs(res$exp), abs(res$ctrl), paired = TRUE)
  n <- sum(abs(res$exp) != abs(res$ctrl))
  mtext(text = paste0("Wilcoxon paired rank test: W = ", testres$statistic,
                      ", p = ", sprintf("%.3f", testres$p.value),
                      ", effective N = ", n),
        side = 3, line = 1, cex = 0.8)
}
