# Supplementary material for: Bonobos assign meaning to food calls based on caller food preferences
Source: PLoS One. 2022 Jun 15;17(6):e0267574. doi: 10.1371/journal.pone.0267574 (PMC9200338; doi:10.1371/journal.pone.0267574)
Supplement: S2 File — (GZ) [file pone.0267574.s021.gz › shorlandetal/inst/shinybonobos-app/app.R]

library(shiny)
# library(DT)
library(effects)
library(lme4)

# define UI
ui <- fluidPage(
   # Application title
   titlePanel("interactive results"),

   # input layout
   sidebarLayout(
      sidebarPanel(
        h4("select model"),
        radioButtons("response", label = NULL, choices = list("exploration", "expectation"), selected = "exploration"),
        tags$hr(style="border-color: black;"),
        h4("plot options"),
        checkboxInput("fullmod", label = "model predictions for full model (all individuals)", value = FALSE),
        checkboxInput("reducedmod", label = "model prediction with selected individuals", value = FALSE),
        checkboxInput("addlineswithin", label = "connect individuals within conditions", value = FALSE),
        checkboxInput("addlinesbetween", label = "connect individuals between conditions", value = FALSE),
        checkboxInput("IDfigure", label = "replace circles with IDs", value = FALSE),
        h4("individuals"),
        checkboxGroupInput(inputId = "checkGroup", label = NULL,
          choices = list("DNL" = "DNL", "DV" = "DV", "KH" = "KH", "KI" = "KI", "LNG" = "LNG", "LO" = "LO", "LY" = "LY", "NK" = "NK", "UK" = "UK", "UL" = "UL"),
          selected = c("DNL", "DV", "DV", "KH", "KI", "LNG", "LO", "LY", "NK", "UK", "UL")
          )
      ),

      mainPanel(
        tabsetPanel(
          tabPanel("read me", fixedRow(
            includeMarkdown("infosheet.Rmd"),
            htmlOutput("checkpage")
          )),
          tabPanel("figure", fixedRow(
            column(12, plotOutput("resultsfigure", click = "plot_click")),
            column(12, textOutput("clickedID")),
            column(12, htmlOutput("LRTfull")),
            column(12, htmlOutput("LRTred"))
          )),
          tabPanel("model results", fixedRow(
            column(12, tableOutput("modres1")),
            column(12, tableOutput("modres2"))
          )),
          tabPanel("peer and probe", fixedRow(
            column(12, plotOutput("countplots"))

          ))
          #,tabPanel("raw data", dataTableOutput("rawdata2"))
        )
      )
   )
)


xdata <- shorlandetal::xdata

# define server: prepare data, run models, produce figures/tables
server <- function(input, output) {
  # run checks
  output$checkpage <- renderText({
    checks <- "<hr><p>This page also checks whether the R packages required to run this app are installed on your system:</p><p></p>"
    if(require("lme4", character.only = TRUE)) {
      x1 <- "package lme4 is installed"
    } else {
      x1 <- "package lme4 is <b>not</b> installed"
    }

    if(require("effects", character.only = TRUE)) {
      x2 <- "package effects is installed"
    } else {
      x2 <- "package effects is <b>not</b> installed"
    }

    # if(require("DT", character.only = T)) {
    #   x3 <- "package DT is installed"
    # } else {
    #   x3 <- "package DT is <b>not</b> installed"
    # }

    HTML(paste(checks, "<p>", x1, "</p><p>", x2, "</p>"))
  })


  xcord <- c(0.7, 0.2, 0.8, 0.3)
  PINK <- rgb(238/255, 18/255, 137/255, alpha = 0.5)
  BLUE <- rgb(0, 0, 1, alpha = 0.5)

  fullmodel <- reactive({
    # fit model depending on response variable
    if(input$response == "exploration") {
      res <- lme4::glmer(explore ~ condition*location +demoexposure + (1|individual) + (1|playbackID), offset = logtottime, xdata, family = binomial)
      null <- lme4::glmer(explore ~                    demoexposure + (1|individual) + (1|playbackID), offset = logtottime, xdata, family = binomial)
    }
    if(input$response == "expectation") {
      res <- lme4::glmer(cbind(looktime, nolooktime) ~ condition*location +demoexposure +(1|individual) + (1|playbackID), xdata, family = binomial)
      null <- lme4::glmer(cbind(looktime, nolooktime) ~                    demoexposure +(1|individual) + (1|playbackID), xdata, family = binomial)
    }

    # predicted values
    pdata <- as.data.frame(effect(term = "condition:location", mod = res))
    pdata$xloc <- xcord
    pdata$xcol <- c(BLUE, BLUE, PINK, PINK)

    # results
    LRT <- anova(null, res)
    restab <- coefficients(summary(res))[, 1:3]
    rownames(restab) <- c("intercept", "condition (test vs control)", "location (pink vs blue)", "demonstration exposure (no vs yes)", "interaction (condition*location)")
    colnames(restab) <- c("estimate", "standard error", "z")
    list(modres = res, pdata = pdata, restab = restab, null = null, LRT = LRT)
  })

  # reduced models with subsets of individuals (via selector)
  reducedmodel <- reactive({
    if(input$response == "exploration") {
      xdata <- shorlandetal::xdata
      xdata <- xdata[xdata$individual %in% input$checkGroup, ]
      xres <- glmer(explore ~ condition*location +demoexposure +(1|individual) +(1|playbackID), offset = logtottime, data = xdata, family = binomial)
      xnull <- glmer(explore ~                    demoexposure +(1|individual) +(1|playbackID), offset = logtottime, data = xdata, family = binomial)
    }
    if(input$response == "expectation") {
      xdata <- shorlandetal::xdata
      xdata <- xdata[xdata$individual %in% input$checkGroup, ]
      xres <- glmer(cbind(looktime, nolooktime) ~ condition*location +demoexposure +(1|individual) +(1|playbackID), data = xdata, family = binomial)
      xnull <- glmer(cbind(looktime, nolooktime) ~                    demoexposure +(1|individual) +(1|playbackID), data = xdata, family = binomial)
    }

    pdata <- as.data.frame(effect(term = "condition:location", mod = xres))
    pdata$xloc <- xcord + 0.02
    pdata$xcol <- c(BLUE, BLUE, PINK, PINK)

    LRT <- anova(xnull, xres)
    restab <- coefficients(summary(xres))[, 1:3]
    rownames(restab) <- c("intercept", "condition (test vs control)", "location (pink vs blue)", "demonstration exposure (no vs yes)", "interaction (condition*location)")
    colnames(restab) <- c("estimate", "standard error", "z")
    list(modres = xres, pdata = pdata, restab = restab, null = xnull, LRT = LRT)
  })

  makedata <- reactive({
    if(input$response == "exploration") {
      rdata <- aggregate(xdata$explore,
                         by = list(condition = xdata$condition,
                                   location = xdata$location,
                                   individual = xdata$individual),
                         function(X) sum(X) / length(X))
      rdata$N <- aggregate(xdata$explore,
                           by = list(condition = xdata$condition,
                                     location = xdata$location,
                                     individual = xdata$individual),
                           function(X) sum(!is.na(X)))[, 4]
      YLAB <- "probability to explore"
    }
    if(input$response == "expectation") {
      rdata <- aggregate(xdata$looktime/xdata$tottime,
                         by = list(condition = xdata$condition,
                                   location = xdata$location,
                                   individual = xdata$individual),
                         mean, na.rm = TRUE)
      rdata$N <- aggregate(xdata$looktime/xdata$tottime,
                           by = list(condition = xdata$condition,
                                     location = xdata$location,
                                     individual = xdata$individual),
                           function(X)sum(!is.na(X)))[, 4]
      rdata <- na.omit(rdata)
      YLAB <- "expectation"
    }

    # add values for x-axis location and colour to the table
    rdata$xloc <- NA
    rdata$xcol <- NA

    r <- which(rdata$condition == "EXP" & rdata$location == "BLUE")
    rdata$xloc[r] <- rep(0.2, length(r)) + runif(length(r), -0.03, 0.03)
    rdata$xcol[r] <- BLUE

    r <- which(rdata$condition == "EXP" & rdata$location == "PINK")
    rdata$xloc[r] <- rep(0.3, length(r)) + runif(length(r), -0.03, 0.03)
    rdata$xcol[r] <- PINK

    r <- which(rdata$condition == "CTR" & rdata$location == "BLUE")
    rdata$xloc[r] <- rep(0.7, length(r)) + runif(length(r), -0.03, 0.03)
    rdata$xcol[r] <- BLUE

    r <- which(rdata$condition == "CTR" & rdata$location == "PINK")
    rdata$xloc[r] <- rep(0.8, length(r)) + runif(length(r), -0.03, 0.03)
    rdata$xcol[r] <- PINK

    rdata <- rdata[rdata$individual %in% input$checkGroup, ]

    tabledata <- rdata[, 1:5]
    colnames(tabledata) <- c("condition", "location", "ID", "value", "N trials")
    tabledata$value <- round(tabledata$value, 2)
    list(rdata = rdata, YLAB = YLAB, tabledata = tabledata)
  })


  # LRT outputs below the figure (for full and reduced models)
  output$LRTred <- renderText(HTML(paste("LRT for reduced versus null model: <i>&chi;</i><sup>2</sup><sub>",
                                         reducedmodel()$LRT$`Df`[2],
                                         "</sub> = ",
                                         sprintf("%.2f", reducedmodel()$LRT$Chisq[2]),
                                         ", <i>p</i> = ",
                                         sprintf("%.4f", reducedmodel()$LRT$`Pr(>Chisq)`[2]),
                                         sep = "")))
  output$LRTfull <- renderText(HTML(paste("LRT for full versus null model: <i>&chi;</i><sup>2</sup><sub>",
                                          fullmodel()$LRT$`Df`[2],
                                          "</sub> = ",
                                          sprintf("%.2f", fullmodel()$LRT$Chisq[2]),
                                          ", <i>p</i> = ",
                                          sprintf("%.4f", fullmodel()$LRT$`Pr(>Chisq)`[2]),
                                          sep = "")))

  cleanrawdata <- reactive({
    tdata <- shorlandetal::xdata
    tdata <- tdata[, c("playbackID", "individual", "condition", "location", "demoexposure", "explore", "tottime", "looktime", "peerN", "probeN")]
    tdata <- tdata[tdata$individual %in% input$checkGroup, ]
    list(tdata = tdata)
  })

  # the plot with the averaged raw counts of peers and probes
  output$countplots <- renderPlot({
    par(mfrow = c(2, 2))
    drawlines <- input$addlineswithin
    putIDs <- input$IDfigure

    plotdescr1(plotdata = cleanrawdata()$tdata, what = "peer", IDlabels = putIDs, addlineswithin = drawlines)
    plotdescr1(plotdata = cleanrawdata()$tdata, what = "probe", IDlabels = putIDs, addlineswithin = drawlines)
    plotdescr2(plotdata = cleanrawdata()$tdata, what = "peer")
    plotdescr2(plotdata = cleanrawdata()$tdata, what = "probe")
  })


  # generate the two tables with the model results
  output$modres1 <- renderTable(
    fullmodel()$restab,
    rownames = TRUE,
    caption = "Full model results. For the three main effects (condition, location, exposure), the baseline level is the first level given in parantheses and the second level represents the test level.", caption.placement = "top"
  )

  output$modres2 <- renderTable(
    reducedmodel()$restab,
    rownames = TRUE,
    caption = "Reduced model results. Note that this table will only differ from the full model table if at least one individual is excluded.", caption.placement = "top"
  )

  output$resultsfigure <- renderPlot({
    # make the general plot
    plot(0, 0, "n", xlim = c(0, 1), ylim = c(0, 1), xlab = "condition", ylab = makedata()$YLAB, axes = FALSE)
    axis(1, at = c(0.25, 0.75), labels = c("test", "control"), tcl = 0, lwd = NA)
    axis(2, las = 1)
    box()
    # add points (raw data)
    pd <- makedata()$rdata
    # add legend
    legend("topright", legend = c("blue", "pink"), lwd = 2, pch = c(15, 16), col = c("blue", "deeppink2"), bty = "n")

    # add lines within experimental condition
    if(input$addlineswithin & !input$addlinesbetween) {
      i=1
      allids <- unique(pd$individual)
      for(i in 1:length(allids)) {
        temp <- pd[pd$individual == allids[i], ]
        temp2 <- temp[temp$condition == "EXP", ]
        if(nrow(temp2) == 2) points(temp2$xloc, temp2$x + runif(2, -0.005, 0.005), "l", col = "grey")
        temp2 <- temp[temp$condition == "CTR", ]
        if(nrow(temp2) == 2) points(temp2$xloc, temp2$x + runif(2, -0.005, 0.005), "l", col = "grey")
        rm(temp2, temp)
      }
    } else {
      if(input$addlinesbetween) {
        i=1
        allids <- unique(pd$individual)
        for(i in 1:length(allids)) {
          temp <- pd[pd$individual == allids[i], ]
          temp <- temp[order(temp$xloc), ]
          points(temp$xloc, temp$x + runif(nrow(temp), -0.005, 0.005), "l", col = "grey")
          rm(temp)
        }
      }
    }

    # add actual points (so they are on top the connector lines)
    if(!input$IDfigure) {
      points(pd$xloc, pd$x, pch = 16, col = pd$xcol, ylab = makedata()$YLAB, cex = 1.5)
    }


    if(input$IDfigure) {
      text(pd$xloc, pd$x, labels = pd$individual, col = pd$xcol, ylab = makedata()$YLAB, cex = 0.8, adj = c(0.5, 0.5))
    }

    # add model estimates for full model
    if(input$fullmod) {
      pdata <- fullmodel()$pdata
      points(xcord, pdata$fit, pch = c(15, 15, 16, 16), col = c("blue", "blue", "deeppink2", "deeppink2"), cex = 2.0)
      arrows(xcord, pdata$lower, xcord, pdata$upper, angle = 90, code = 3, length = 0.03, col = c("blue", "blue", "deeppink2", "deeppink2"), lwd = 1.5)
    }
    # add model estimates for reduced model
    if(input$reducedmod) {
      pdata <- reducedmodel()$pdata
      points(xcord+0.02, pdata$fit, pch = c(15, 15, 16, 16), col = c("blue", "blue", "deeppink2", "deeppink2"), cex = 1.0)
      arrows(xcord+0.02, pdata$lower, xcord + 0.02, pdata$upper, angle = 90, code = 3, length = 0.03, col = c("blue", "blue", "deeppink2", "deeppink2"), lwd = 1)
    }

  })

  output$clickedID <- renderPrint({
    LOC <- input$plot_click
    Y <- makedata()$rdata
    RES <- as.character(Y$individual[which(abs(Y$xloc - LOC$x) < 0.009 & abs(Y$x - LOC$y) < 0.009)])
    cat("individual clicked:", RES)
  })


}

# run the application
shinyApp(ui = ui, server = server)
