# Supplementary material for: Bonobos assign meaning to food calls based on caller food preferences
Source: PLoS One. 2022 Jun 15;17(6):e0267574. doi: 10.1371/journal.pone.0267574 (PMC9200338; doi:10.1371/journal.pone.0267574)
Supplement: S2 File — (GZ) [file pone.0267574.s021.gz › shorlandetal/inst/shinybonobos-app/infosheet.Rmd]

&nbsp;

This interactive document contains the data set and results for **Shorland et al**: *Bonobos assign meaning to food calls based on the caller’s food preferences*.

## Model results

There are two main tabs that contain the main results figure and the model results.

The first thing to decide is which model you want to explore: exploration or expectation (exploration is selected by default). The selection here will affect the tabs with the figure and the results tables.

For the figure, you have the option to modify some aspects of presentation, for example to include the model predictions or to replace circles with the actual subject IDs. If you click on any of the circles, the actual subject ID will be shown below the figure.

Furthermore, you can select/exclude subjects from the figure and from the model calculations (by default, all subjects are selected). These modifications will also be reflected in the tab with the model results.

## Peering and probing
There is a third tab that contains the results and figures for the number of peers and probes. The top panel shows mean number of peers and probes per individual and the squares and lines represent median and quartiles. The bottom panel shows the bias towards a color, i.e. the absolute difference between mean peers (probes) into the blue trough and mean peers (probes) into the pink trough. Full bars represent data from the test condition and open bars represent data from the control condition.

## Raw data

The raw data can be accessed directly from R.

```{r, eval = FALSE}
library(shorlandetal)
data("dataset", package = "shorlandetal")
head(xdata)
```

To export the data set from R you can use:

```{r, eval = FALSE}
library(shorlandetal)
data("dataset", package = "shorlandetal")
write.table(xdata, file = "shorlanddata.txt", sep = "\t", row.names = FALSE, quote = FALSE)
```

This writes the data set to your working directory. If you don't know where this is, use:

```{r, eval = FALSE}
getwd()
```

The resulting file can be opened in spreadsheet software (e.g. Excel).
