# Supplementary material for: Bonobos assign meaning to food calls based on caller food preferences
Source: PLoS One. 2022 Jun 15;17(6):e0267574. doi: 10.1371/journal.pone.0267574 (PMC9200338; doi:10.1371/journal.pone.0267574)
Supplement: S2 File — (GZ) [file pone.0267574.s021.gz › shorlandetal/man/bonobos.Rd]

% Generated by roxygen2: do not edit by hand
% Please edit documentation in R/bonoboapp.R
\name{bonobos}
\alias{bonobos}
\title{interactive results for Shoreland et al}
\usage{
bonobos(launchinbrowser = TRUE)
}
\arguments{
\item{launchinbrowser}{logical, should the app start in your default browser (by default \code{TRUE})}
}
\value{
launches a \code{shiny} app
}
\description{
interactive results for Shoreland et al
}
\examples{
\dontrun{
bonobos()
}
}
\references{
Shorland, Genty, Neumann, Guéry, Zuberbühler
}
\author{
Christof Neumann
}
