# Supplementary material for: Bonobos assign meaning to food calls based on caller food preferences
Source: PLoS One. 2022 Jun 15;17(6):e0267574. doi: 10.1371/journal.pone.0267574 (PMC9200338; doi:10.1371/journal.pone.0267574)
Supplement: S2 File — (GZ) [file pone.0267574.s021.gz › shorlandetal/man/plotdescr1.Rd]

% Generated by roxygen2: do not edit by hand
% Please edit documentation in R/plotdescr1.R
\name{plotdescr1}
\alias{plotdescr1}
\title{plot descriptives}
\usage{
plotdescr1(plotdata, what = "peer", IDlabels = FALSE, addlineswithin = FALSE)
}
\arguments{
\item{plotdata}{a data frame with the experimental data}

\item{what}{character, either \code{"peer"} or \code{"probe"}}

\item{IDlabels}{logical, should points/circles be replaced by ID labels}

\item{addlineswithin}{logical, should the individuals within a condition be connected by a line}
}
\value{
a plot
}
\description{
plot descriptives
}
