# Supplementary material for: Bonobos assign meaning to food calls based on caller food preferences
Source: PLoS One. 2022 Jun 15;17(6):e0267574. doi: 10.1371/journal.pone.0267574 (PMC9200338; doi:10.1371/journal.pone.0267574)
Supplement: S2 File — (GZ) [file pone.0267574.s021.gz › shorlandetal/man/shinybonobos.Rd]

\name{shinybonobos}
\alias{shinybonobos}
\alias{xdata}
\alias{bonoboapp}
\title{shiny bonobos}
\description{Pragmatic inference in bonobos.}

\examples{
\dontrun{
bonobos()
}
}
